# Supplementary material for: Genetic Etiology for Alcohol-Induced Cardiac Toxicity
Source: J Am Coll Cardiol. 2018 May 22;71(20):2293–302. doi: 10.1016/j.jacc.2018.03.462 (PMC5957753; doi:10.1016/j.jacc.2018.03.462)
Supplement: Online Table 7 [file mmc2.xlsx]

## Sheet: Final_VariantList_Rare_ACMonly
CHROM	POS	REF	ALT	Consequence	GENE	HGVSc	HGVSp	ExAC AF	Filtering AF	Filtering AF pop	Sample ID
chr1	236902831	C	T	missense_variant&splice_region_variant	ACTN2	ENST00000366578.4:c.1106C>T	ENSP00000355537.4:p.Ser369Leu	6.589e-05	7.4e-05	amr	20IL04967
chr1	236908054	G	T	missense_variant	ACTN2	ENST00000366578.4:c.1384G>T	ENSP00000355537.4:p.Ala462Ser	2.471e-05	5e-06	nfe	20XX04882
chr1	236882274	G	A	missense_variant	ACTN2	ENST00000366578.4:c.322G>A	ENSP00000355537.4:p.Ala108Thr	0	0	-	20AS04969
chr2	73613031	TGGAGGAGGAGGAGGA	TGGAGGAGGAGGAGGAGGAGGA	inframe_insertion	ALMS1	ENST00000264448.6:c.36_50delGGAGGAGGAGGAGGAinsGGAGGAGGAGGAGGAGGAGGA	ENSP00000264448.6:p.Glu27_Glu28dup	0*	0	-	20AP04890
chr2	73613031	TGGAGGAGGAGGAGGA	TGGAGGAGGAGGAGGAGGAGGA	inframe_insertion	ALMS1	ENST00000264448.6:c.36_50delGGAGGAGGAGGAGGAinsGGAGGAGGAGGAGGAGGAGGA	ENSP00000264448.6:p.Glu27_Glu28dup	0*	0	-	20CL04991
chr2	73613031	TGGAGGAGGAGGAGGA	TGGAGGAGGAGGAGGAGGAGGA	inframe_insertion	ALMS1	ENST00000264448.6:c.36_50delGGAGGAGGAGGAGGAinsGGAGGAGGAGGAGGAGGAGGA	ENSP00000264448.6:p.Glu27_Glu28dup	0*	0	-	20IP04941
chr2	73613031	TGGAGGAGGAGGAGGA	TGGAGGAGGAGGAGGAGGAGGA	inframe_insertion	ALMS1	ENST00000264448.6:c.36_50delGGAGGAGGAGGAGGAinsGGAGGAGGAGGAGGAGGAGGA	ENSP00000264448.6:p.Glu27_Glu28dup	0*	0	-	20KW04896
chr2	73613031	TGGAGGAGGAGGAGGA	TGGAGGAGGAGGAGGAGGAGGA	inframe_insertion	ALMS1	ENST00000264448.6:c.36_50delGGAGGAGGAGGAGGAinsGGAGGAGGAGGAGGAGGAGGA	ENSP00000264448.6:p.Glu27_Glu28dup	0*	0	-	20LD04953
chr2	73613031	TGGAGGAGGAGGAGGA	TGGAGGAGGAGGAGGAGGAGGA	inframe_insertion	ALMS1	ENST00000264448.6:c.36_50delGGAGGAGGAGGAGGAinsGGAGGAGGAGGAGGAGGAGGA	ENSP00000264448.6:p.Glu27_Glu28dup	0*	0	-	20LG04964
chr2	73613031	TGGAGGAGGAGGAGGA	TGGAGGAGGAGGAGGAGGAGGA	inframe_insertion	ALMS1	ENST00000264448.6:c.36_50delGGAGGAGGAGGAGGAinsGGAGGAGGAGGAGGAGGAGGA	ENSP00000264448.6:p.Glu27_Glu28dup	0*	0	-	20MG04974
chr2	73613031	TGGAGGAGGAGGAGGA	TGGAGGAGGAGGAGGAGGAGGA	inframe_insertion	ALMS1	ENST00000264448.6:c.36_50delGGAGGAGGAGGAGGAinsGGAGGAGGAGGAGGAGGAGGA	ENSP00000264448.6:p.Glu27_Glu28dup	0*	0	-	20QU05116
chr2	73613031	TGGAGGAGGAGGAGGA	TGGAGGAGGAGGAGGAGGAGGA	inframe_insertion	ALMS1	ENST00000264448.6:c.36_50delGGAGGAGGAGGAGGAinsGGAGGAGGAGGAGGAGGAGGA	ENSP00000264448.6:p.Glu27_Glu28dup	0*	0	-	20RJ05102
chr2	73613031	TGGAGGAGGAGGAGGA	TGGAGGAGGAGGAGGAGGAGGA	inframe_insertion	ALMS1	ENST00000264448.6:c.36_50delGGAGGAGGAGGAGGAinsGGAGGAGGAGGAGGAGGAGGA	ENSP00000264448.6:p.Glu27_Glu28dup	0*	0	-	20SV05103
chr2	73613031	TGGAGGAGGAGGAGGA	TGGAGGAGGAGGAGGAGGAGGA	inframe_insertion	ALMS1	ENST00000264448.6:c.36_50delGGAGGAGGAGGAGGAinsGGAGGAGGAGGAGGAGGAGGA	ENSP00000264448.6:p.Glu27_Glu28dup	0*	0	-	20VA04993
chr2	73613031	TGGAGGAGGAGGAGGA	TGGAGGAGGAGGAGGAGGAGGA	inframe_insertion	ALMS1	ENST00000264448.6:c.36_50delGGAGGAGGAGGAGGAinsGGAGGAGGAGGAGGAGGAGGA	ENSP00000264448.6:p.Glu27_Glu28dup	0*	0	-	20VY04945
chr2	73613031	TGGAGGAGGAGGAGGA	TGGAGGAGGAGGAGGAGGAGGA	inframe_insertion	ALMS1	ENST00000264448.6:c.36_50delGGAGGAGGAGGAGGAinsGGAGGAGGAGGAGGAGGAGGA	ENSP00000264448.6:p.Glu27_Glu28dup	0*	0	-	20XZ05104
chr2	73679730	A	G	missense_variant	ALMS1	ENST00000264448.6:c.6073A>G	ENSP00000264448.6:p.Lys2025Glu	3.311e-05	1.2e-05	nfe	20DM04994
chr2	73681161	G	T	missense_variant	ALMS1	ENST00000264448.6:c.7504G>T	ENSP00000264448.6:p.Ala2502Ser	9.932e-05	8e-05	amr	20AS04969
chr2	73717194	C	T	missense_variant	ALMS1	ENST00000264448.6:c.8105C>T	ENSP00000264448.6:p.Pro2702Leu	4.138e-05	1.2e-05	nfe	20CW04909
chr2	73717436	G	C	missense_variant	ALMS1	ENST00000264448.6:c.8347G>C	ENSP00000264448.6:p.Glu2783Gln	0	0	-	20WX04905
chr10	121436753	A	G	missense_variant	BAG3	ENST00000369085.3:c.1687A>G	ENSP00000358081.3:p.Ser563Gly	0	0	-	20RT04946
chr10	121435991	C	T	stop_gained	BAG3	ENST00000369085.3:c.925C>T	ENSP00000358081.3:p.Arg309Ter	0	0	-	20WX04905
chr11	19207791	G	A	missense_variant	CSRP3	ENST00000533783.1:c.386C>T	ENSP00000431813.1:p.Ala129Val	0	0	-	20SV05103
chrX	31196850	C	A	missense_variant	DMD	ENST00000357033.4:c.10159G>T	ENSP00000354923.3:p.Ala3387Ser	0	0	-	20UP04958
chrX	32583998	C	G	missense_variant&splice_region_variant	DMD	ENST00000357033.4:c.1813G>C	ENSP00000354923.3:p.Val605Leu	0	0	-	20NF04920
chrX	31227699	C	A	missense_variant	DMD	ENST00000357033.4:c.9479G>T	ENSP00000354923.3:p.Arg3160Leu	0	0	-	20YQ04956
chr9	131708009	T	C	missense_variant	DOLK	ENST00000372586.3:c.1574A>G	ENSP00000361667.3:p.Asn525Ser	0	0	-	20EU04928
chr9	131708613	A	G	missense_variant	DOLK	ENST00000372586.3:c.970T>C	ENSP00000361667.3:p.Ser324Pro	0	0	-	20RL04952
chr18	28671035	T	C	missense_variant	DSC2	ENST00000280904.6:c.430A>G	ENSP00000280904.6:p.Met144Val	0	0	-	20MM04996
chr18	29121161	C	T	missense_variant	DSG2	ENST00000261590.8:c.1885C>T	ENSP00000261590.8:p.Pro629Ser	1.655e-05	0	none	20NF04920
chr18	29102190	C	T	missense_variant	DSG2	ENST00000261590.8:c.668C>T	ENSP00000261590.8:p.Thr223Ile	0	0	-	20IP04941
chr6	7568700	C	T	missense_variant	DSP	ENST00000379802.3:c.1297C>T	ENSP00000369129.3:p.Arg433Cys	1.647e-05	5e-06	nfe	20OC04963
chr6	7562930	G	A	missense_variant	DSP	ENST00000379802.3:c.643G>A	ENSP00000369129.3:p.Glu215Lys	6.589e-05	3.9e-05	nfe	20TF04970
chr6	7583937	G	A	missense_variant	DSP	ENST00000379802.3:c.6442G>A	ENSP00000369129.3:p.Ala2148Thr	1.647e-05	0	none	20IN04943
chr6	7565610	A	C	missense_variant	DSP	ENST00000379802.3:c.796A>C	ENSP00000369129.3:p.Met266Leu	0	0	-	20MW04931
chr6	7585838	A	T	missense_variant	DSP	ENST00000379802.3:c.8343A>T	ENSP00000369129.3:p.Leu2781Phe	8.236e-06	0	none	20MG04974
chr18	32374091	G	A	missense_variant	DTNA	ENST00000348997.5:c.239G>A	ENSP00000336682.4:p.Arg80His	7.413e-05	4.9e-05	nfe	20QY04893
chr11	6629645	A	G	missense_variant	ILK	ENST00000299421.4:c.277A>G	ENSP00000299421.3:p.Ile93Val	3.295e-05	2e-05	nfe	20UP04929
chr11	6629936	A	T	missense_variant	ILK	ENST00000299421.4:c.364A>T	ENSP00000299421.3:p.Asn122Tyr	0	0	-	20AZ04990
chr11	6630359	C	T	missense_variant	ILK	ENST00000299421.4:c.590C>T	ENSP00000299421.3:p.Thr197Met	8.236e-06	0	none	20JE04907
chr17	39912109	C	T	missense_variant	JUP	ENST00000393930.1:c.2125G>A	ENSP00000377507.1:p.Val709Met	0	0	-	20KF05100
chr6	129511377	C	T	missense_variant	LAMA2	ENST00000421865.2:c.1495C>T	ENSP00000400365.2:p.Arg499Cys	0.0001071	7e-05	amr	20QQ04998
chr6	129371099	C	T	missense_variant	LAMA2	ENST00000421865.2:c.149C>T	ENSP00000400365.2:p.Ala50Val	3.295e-05	7e-05	amr	20RH04937
chr6	129371099	C	T	missense_variant	LAMA2	ENST00000421865.2:c.149C>T	ENSP00000400365.2:p.Ala50Val	3.295e-05	7e-05	amr	20RU04889
chr6	129636759	C	G	missense_variant	LAMA2	ENST00000421865.2:c.3694C>G	ENSP00000400365.2:p.Pro1232Ala	2.471e-05	1.2e-05	nfe	20AD04951
chr6	129419330	G	A	missense_variant	LAMA2	ENST00000421865.2:c.409G>A	ENSP00000400365.2:p.Ala137Thr	6.589e-05	8.2e-05	sas	20ZW04897
chr6	129712722	G	C	missense_variant	LAMA2	ENST00000421865.2:c.5158G>C	ENSP00000400365.2:p.Glu1720Gln	8.237e-06	0	none	20SV05103
chr6	129714259	G	A	missense_variant	LAMA2	ENST00000421865.2:c.5304G>A	ENSP00000400365.2:p.Met1768Ile	0	0	-	20LD04953
chr6	129774188	T	C	missense_variant	LAMA2	ENST00000421865.2:c.6485T>C	ENSP00000400365.2:p.Ile2162Thr	0	0	-	20ES05112
chr6	129785497	G	C	missense_variant	LAMA2	ENST00000421865.2:c.7055G>C	ENSP00000400365.2:p.Ser2352Thr	2.471e-05	0	none	20TK04934
chr6	129785499	C	T	missense_variant	LAMA2	ENST00000421865.2:c.7057C>T	ENSP00000400365.2:p.Arg2353Cys	8.236e-05	4.9e-05	nfe	20RB04950
chr6	129204463	C	A	missense_variant	LAMA2	ENST00000421865.2:c.73C>A	ENSP00000400365.2:p.Pro25Thr	0	0	-	20WV05004
chr6	129813531	G	A	missense_variant	LAMA2	ENST00000421865.2:c.8147G>A	ENSP00000400365.2:p.Arg2716His	0	3.9e-05	nfe	20NG04894
chr6	129824244	T	C	missense_variant	LAMA2	ENST00000421865.2:c.8366T>C	ENSP00000400365.2:p.Ile2789Thr	0	0	-	20RJ05102
chr6	129468192	A	C	missense_variant&splice_region_variant	LAMA2	ENST00000421865.2:c.908A>C	ENSP00000400365.2:p.Asn303Thr	8.236e-06	0	none	20AD04951
chr6	112457452	A	G	missense_variant	LAMA4	ENST00000424408.2:c.3266T>C	ENSP00000416470.2:p.Met1089Thr	0	0	-	20IR04997
chr6	112457452	A	G	missense_variant	LAMA4	ENST00000424408.2:c.3266T>C	ENSP00000416470.2:p.Met1089Thr	0	0	-	20WO05099
chr6	112454063	C	G	missense_variant	LAMA4	ENST00000424408.2:c.3705G>C	ENSP00000416470.2:p.Gln1235His	0	0	-	20GU05108
chr6	112451133	T	A	missense_variant	LAMA4	ENST00000424408.2:c.4057A>T	ENSP00000416470.2:p.Ile1353Phe	0	0	-	20NM04906
chr6	112443257	G	A	missense_variant	LAMA4	ENST00000424408.2:c.4414C>T	ENSP00000416470.2:p.Arg1472Cys	0	0	-	20HO05107
chr6	112438986	T	C	missense_variant	LAMA4	ENST00000424408.2:c.4916A>G	ENSP00000416470.2:p.Glu1639Gly	8.236e-06	0	none	20IR04997
chr6	112438986	T	C	missense_variant	LAMA4	ENST00000424408.2:c.4916A>G	ENSP00000416470.2:p.Glu1639Gly	8.236e-06	0	none	20WO05099
chr10	88476165	C	A	missense_variant	LDB3	ENST00000361373.4:c.1313C>A	ENSP00000355296.3:p.Thr438Asn	1.722e-05	1.3e-05	nfe	20JN04913
chr10	88476134	CCCTACACCCCCTCCCCTGCCCCTG	C	inframe_deletion	LDB3	ENST00000361373.4:c.1320_1343delCCCTGCCCCTGCCTACACCCCCTC	ENSP00000355296.3:p.Ala442_Pro449del	0	8.1e-05	afr	20DF04938
chr10	88476324	T	A	missense_variant	LDB3	ENST00000361373.4:c.1472T>A	ENSP00000355296.3:p.Val491Glu	3.295e-05	7.8e-05	afr	20DF04938
chr10	88476527	C	T	missense_variant&splice_region_variant	LDB3	ENST00000361373.4:c.1675C>T	ENSP00000355296.3:p.Arg559Trp	4.951e-05	3.4e-05	nfe	20CW04909
chr10	88477815	G	C	missense_variant	LDB3	ENST00000361373.4:c.1771G>C	ENSP00000355296.3:p.Glu591Gln	0	0	-	20PQ04887
chr10	88441526	C	T	stop_gained	LDB3	ENST00000361373.4:c.655C>T	ENSP00000355296.3:p.Arg219Ter	3.295e-05	1.2e-05	nfe	20HE04926
chr10	88451808	C	T	missense_variant	LDB3	ENST00000361373.4:c.845C>T	ENSP00000355296.3:p.Thr282Met	2.471e-05	3.4e-05	afr	20CK04987
chr1	156106934	A	G	missense_variant	LMNA	ENST00000368300.4:c.1519A>G	ENSP00000357283.4:p.Ser507Gly	0	0	-	20PC04885
chr9	103340504	C	T	stop_gained	MURC	ENST00000307584.5:c.79C>T	ENSP00000418668.1:p.Gln27Ter	0	0	-	20SV04968
chr11	47365113	C	T	missense_variant	MYBPC3	ENST00000545968.1:c.1153G>A	ENSP00000442795.1:p.Val385Met	8.273e-06	0	none	20WO04959
chr11	47362787	T	C	missense_variant	MYBPC3	ENST00000545968.1:c.1799A>G	ENSP00000442795.1:p.Lys600Arg	0	0	-	20GU05108
chr11	47355233	C	G	missense_variant	MYBPC3	ENST00000545968.1:c.3065G>C	ENSP00000442795.1:p.Arg1022Pro	2.475e-05	1.2e-05	nfe	20WO04959
chr11	47354749	GTCT	G	inframe_deletion	MYBPC3	ENST00000545968.1:c.3323_3325delAGA	ENSP00000442795.1:p.Lys1108del	8.277e-06	0	none	20OC04963
chr11	47353695	C	T	missense_variant	MYBPC3	ENST00000545968.1:c.3742G>A	ENSP00000442795.1:p.Gly1248Arg	3.309e-05	2e-05	nfe	20OL04901
chr11	47369415	G	A	missense_variant	MYBPC3	ENST00000545968.1:c.814C>T	ENSP00000442795.1:p.Arg272Cys	2.567e-05	3e-05	nfe	20NX04979
chr14	23874955	C	T	missense_variant	MYH6	ENST00000356287.3:c.226G>A	ENSP00000348634.3:p.Val76Met	0	0	-	20YD05111
chr14	23857516	C	T	missense_variant	MYH6	ENST00000356287.3:c.4207G>A	ENSP00000348634.3:p.Glu1403Lys	3.295e-05	1.2e-05	nfe	20PC04885
chr14	23902931	G	A	missense_variant	MYH7	ENST00000355349.3:c.11C>T	ENSP00000347507.3:p.Ser4Leu	1.647e-05	5e-06	nfe	20SV04968
chr14	23888715	C	T	missense_variant	MYH7	ENST00000355349.3:c.3830G>A	ENSP00000347507.3:p.Arg1277Gln	4.118e-05	2.1e-05	sas	20HE04926
chr14	23884269	G	A	missense_variant	MYH7	ENST00000355349.3:c.5494C>T	ENSP00000347507.3:p.Arg1832Cys	4.942e-05	2.9e-05	nfe	20AP04890
chr14	23882081	C	A	splice_acceptor_variant	MYH7	ENST00000355349.3:c.5791-1G>T	N	0	0	-	20AD04951
chr10	69934178	G	T	missense_variant	MYPN	ENST00000358913.5:c.2329G>T	ENSP00000351790.5:p.Gly777Trp	0	0	-	20IH04910
chr10	69948822	G	A	missense_variant	MYPN	ENST00000358913.5:c.2864G>A	ENSP00000351790.5:p.Arg955Gln	5.765e-05	2.9e-05	nfe	20HO05107
chr10	69881503	A	T	missense_variant	MYPN	ENST00000358913.5:c.308A>T	ENSP00000351790.5:p.Asp103Val	3.295e-05	3e-05	amr	20IC04933
chr1	78408443	A	G	missense_variant	NEXN	ENST00000334785.7:c.1957A>G	ENSP00000333938.7:p.Met653Val	1.655e-05	0	none	20TA05115
chr12	32996161	C	T	missense_variant	PKP2	ENST00000070846.6:c.1465G>A	ENSP00000070846.6:p.Gly489Arg	6.595e-05	4.4e-05	amr	20XV04923
chr1	3322211	A	G	missense_variant&splice_region_variant	PRDM16	ENST00000270722.5:c.1185A>G	ENSP00000270722.5:p.Ile395Met	0	0	-	20LS04903
chr1	3328137	C	T	missense_variant	PRDM16	ENST00000270722.5:c.1376C>T	ENSP00000270722.5:p.Pro459Leu	8.26e-06	0	none	20PQ04887
chr1	3328155	C	T	missense_variant	PRDM16	ENST00000270722.5:c.1394C>T	ENSP00000270722.5:p.Pro465Leu	1.653e-05	5e-06	nfe	20YN04892
chr1	3102841	G	T	stop_gained	PRDM16	ENST00000270722.5:c.190G>T	ENSP00000270722.5:p.Glu64Ter	0	0	-	20ID04930
chr1	3328989	G	T	missense_variant	PRDM16	ENST00000270722.5:c.2228G>T	ENSP00000270722.5:p.Arg743Leu	2.48e-05	8.3e-05	afr	20BA04936
chr1	3347654	G	A	missense_variant	PRDM16	ENST00000270722.5:c.3503G>A	ENSP00000270722.5:p.Gly1168Asp	0	0	-	20SQ04971
chr1	3319489	G	A	missense_variant	PRDM16	ENST00000270722.5:c.811G>A	ENSP00000270722.5:p.Glu271Lys	4.128e-05	2e-05	nfe	20AA04942
chr1	3319547	T	C	missense_variant	PRDM16	ENST00000270722.5:c.869T>C	ENSP00000270722.5:p.Phe290Ser	0	0	-	20JA04961
chr1	3319550	C	T	missense_variant	PRDM16	ENST00000270722.5:c.872C>T	ENSP00000270722.5:p.Pro291Leu	2.475e-05	1.2e-05	nfe	20KB05002
chr10	112572286	C	T	missense_variant	RBM20	ENST00000369519.3:c.2131C>T	ENSP00000358532.3:p.Arg711Cys	0	0	-	20SD04980
chr10	112572652	A	G	missense_variant	RBM20	ENST00000369519.3:c.2497A>G	ENSP00000358532.3:p.Arg833Gly	4.092e-05	0	none	20XH04940
chr10	112579848	G	A	missense_variant	RBM20	ENST00000369519.3:c.2569G>A	ENSP00000358532.3:p.Glu857Lys	0	0	-	20PQ04887
chr10	112595644	G	T	missense_variant	RBM20	ENST00000369519.3:c.3592G>T	ENSP00000358532.3:p.Ala1198Ser	0	0	-	20TA05115
chr10	112540809	G	A	missense_variant	RBM20	ENST00000369519.3:c.442G>A	ENSP00000358532.3:p.Gly148Ser	3.709e-05	0	none	20RB04950
chr3	38674657	C	T	missense_variant	SCN5A	ENST00000333535.4:c.142G>A	ENSP00000328968.4:p.Glu48Lys	3.31e-05	3.7e-05	afr	20AJ04935
chr3	38622583	G	A	missense_variant	SCN5A	ENST00000333535.4:c.3067C>T	ENSP00000328968.4:p.Arg1023Cys	2.481e-05	0	none	20TK04934
chr3	38604013	G	T	missense_variant	SCN5A	ENST00000333535.4:c.3856C>A	ENSP00000328968.4:p.Leu1286Met	0	0	-	20ES05112
chr3	38598024	A	G	missense_variant	SCN5A	ENST00000333535.4:c.4345T>C	ENSP00000328968.4:p.Tyr1449His	0	0	-	20CI04948
chr3	38592171	G	A	missense_variant	SCN5A	ENST00000333535.4:c.5692C>T	ENSP00000328968.4:p.Arg1898Cys	2.477e-05	5e-06	nfe	20CF05000
chr3	38592171	G	A	missense_variant	SCN5A	ENST00000333535.4:c.5692C>T	ENSP00000328968.4:p.Arg1898Cys	2.477e-05	5e-06	nfe	20KB05002
chr5	233730	G	A	missense_variant	SDHA	ENST00000264932.6:c.1034G>A	ENSP00000264932.6:p.Arg345Gln	0	0	-	20PC04885
chr5	236664	T	C	missense_variant	SDHA	ENST00000264932.6:c.1382T>C	ENSP00000264932.6:p.Val461Ala	8.236e-06	0	none	20DM04994
chr5	236705	T	C	missense_variant	SDHA	ENST00000264932.6:c.1423T>C	ENSP00000264932.6:p.Cys475Arg	2.471e-05	7e-05	amr	20GR04884
chr5	251575	G	C	missense_variant	SDHA	ENST00000264932.6:c.1786G>C	ENSP00000264932.6:p.Asp596His	0	0	-	20SV04968
chr5	224538	G	A	missense_variant	SDHA	ENST00000264932.6:c.214G>A	ENSP00000264932.6:p.Ala72Thr	0	0	-	20IP04899
chr4	52904411	C	CGCCGCT	inframe_insertion	SGCB	ENST00000381431.5:c.9_14dupAGCGGC	ENSP00000370839.5:p.Ala8_Ala9dup	0	0	-	20NM04906
chr13	23869568	CT	C	frameshift_variant	SGCG	ENST00000218867.3:c.525delT	ENSP00000218867.3:p.Phe175LeufsTer20	3.295e-05	2e-05	nfe	20HW04949
chrX	153649243	T	G	missense_variant&splice_region_variant	TAZ	ENST00000299328.5:c.779T>G	ENSP00000299328.5:p.Val260Gly	4.118e-05	1.7e-05	nfe	20TF04970
chr12	98926943	T	C	missense_variant	TMPO	ENST00000266732.4:c.908T>C	ENSP00000266732.4:p.Met303Thr	0	0	-	20LS04903
chr19	55668452	T	C	missense_variant	TNNI3	ENST00000344887.5:c.74A>G	ENSP00000341838.5:p.Asn25Ser	0	0	-	20AD04951
chr2	179604345	T	TA	frameshift_variant	TTN	ENST00000589042.1:c.13614dupT	ENSP00000467141.1:p.Asn4539Ter	0	0	-	20TA05115
chr2	179497710	CCCAG	C	frameshift_variant	TTN	ENST00000589042.1:c.43144_43147delCTGG	ENSP00000467141.1:p.Leu14382ValfsTer2	0	0	-	20NF04920
chr2	179483389	C	A	stop_gained	TTN	ENST00000589042.1:c.46888G>T	ENSP00000467141.1:p.Gly15630Ter	0	0	-	20BA04936
chr2	179472344	T	TAAGA	frameshift_variant	TTN	ENST00000589042.1:c.53067_53070dupTCTT	ENSP00000467141.1:p.Arg17691SerfsTer2	0	0	-	20FD05113
chr2	179460363	G	A	stop_gained	TTN	ENST00000589042.1:c.57718C>T	ENSP00000467141.1:p.Arg19240Ter	0	0	-	20AS04969
chr2	179458482	A	T	stop_gained	TTN	ENST00000589042.1:c.58545T>A	ENSP00000467141.1:p.Tyr19515Ter	0	0	-	20XX04882
chr2	179453529	CT	C	frameshift_variant	TTN	ENST00000589042.1:c.62922delA	ENSP00000467141.1:p.Val20975Ter	0	0	-	20PC04885
chr2	179450018	G	A	stop_gained	TTN	ENST00000589042.1:c.64453C>T	ENSP00000467141.1:p.Arg21485Ter	2.483e-05	3e-05	amr	20NM04906
chr2	179445288	AAT	A	frameshift_variant	TTN	ENST00000589042.1:c.66816_66817delAT	ENSP00000467141.1:p.Leu22273ThrfsTer24	0	0	-	20PQ04887
chr2	179439702	GATGACATCACC	G	frameshift_variant	TTN	ENST00000589042.1:c.71146_71156delGGTGATGTCAT	ENSP00000467141.1:p.Gly23716HisfsTer6	0	0	-	20RB04950
chr2	179436227	C	A	stop_gained	TTN	ENST00000589042.1:c.74632G>T	ENSP00000467141.1:p.Glu24878Ter	0	0	-	20SB04924
chr2	179435424	C	T	stop_gained	TTN	ENST00000589042.1:c.75435G>A	ENSP00000467141.1:p.Trp25145Ter	0	0	-	20NG04894
chr2	179427746	GT	G	frameshift_variant	TTN	ENST00000589042.1:c.83112delA	ENSP00000467141.1:p.Glu27704AspfsTer19	0	0	-	20CZ04992
chr2	179424037	C	G	splice_donor_variant	TTN	ENST00000589042.1:c.86821+1G>C	N	0	0	-	20RJ05102
chr10	75849043	C	T	missense_variant	VCL	ENST00000211998.4:c.1112C>T	ENSP00000211998.4:p.Ala371Val	0	0	-	20LP05101
Table shows rare variants in ACM cases across 61 DCM-related genes. All protein altering rare variants are listed, except in the case of titin where the list is limited to truncating variants in exons with a PSI >90% only. *Specific indel is absent from ExAC but site it commonly polymorphic”

## Sheet: List of genes tested
	List of genes tested
Genes	Transcripts
ABCC9	ENST00000261201
ACTA1	ENST00000366684
ACTC1	ENST00000290378
ACTN2	ENST00000366578
ALMS1	ENST00000264448
ANKRD1	ENST00000371697
BAG3	ENST00000369085
CRYAB	ENST00000526180
CSRP3	ENST00000533783
CTF1	ENST00000279804
DES	ENST00000373960
DMD	ENST00000357033
DNAJC19	ENST00000382564
DOLK	ENST00000372586
DSC2	ENST00000280904
DSG2	ENST00000261590
DSP	ENST00000379802
DTNA	ENST00000348997
EMD	ENST00000369842
EYA4	ENST00000367895
FHL2	ENST00000358129
FKRP	ENST00000391909
FKTN	ENST00000223528
GATAD1	ENST00000287957
HADHA	ENST00000380649
HFE	ENST00000357618
ILK	ENST00000299421
JUP	ENST00000393930
LAMA2	ENST00000421865
LAMA4	ENST00000424408
LAMP2	ENST00000200639
LDB3	ENST00000361373
LMNA	ENST00000368300
MURC	ENST00000307584
MYBPC3	ENST00000545968
MYH6	ENST00000356287
MYH7	ENST00000355349
MYPN	ENST00000358913
NEXN	ENST00000334785
NPPA	ENST00000376480
PDLIM3	ENST00000284770
PKP2	ENST00000070846
PLN	ENST00000357525
PRDM16	ENST00000270722
RBM20	ENST00000369519
SCN5A	ENST00000333535
SDHA	ENST00000264932
SGCB	ENST00000381431
SGCD	ENST00000337851
SGCG	ENST00000218867
TAZ	ENST00000299328
TBX20	ENST00000408931
TCAP	ENST00000309889
TMPO	ENST00000266732
TNNC1	ENST00000232975
TNNI3	ENST00000344887
TNNT2	ENST00000367318
TPM1	ENST00000403994
TTN	ENST00000589042
TXNRD2	ENST00000400521
VCL	ENST00000211998
